# Supplementary material for: Molecular Cloning and Characterization of Small Heat Shock Protein Genes in the Invasive Leaf Miner Fly, Liriomyza trifolii
Source: Genes (Basel). 2019 Oct 3;10(10):775. doi: 10.3390/genes10100775 (PMC6826454; doi:10.3390/genes10100775)
Supplement: Supplementary file 1 [file genes-10-00775-s001.zip]

Archive with 3 entries (3 files):
- Table S1.docx
- Figure S1.docx
- Figure S1.tif
